# Supplementary material for: Metabolic syndrome among patients with severe mental illness attending a tertiary hospital in northwestern, Tanzania: A cross sectional study
Source: PLOS Ment Health. 2026 Mar 10;3(3):e0000573. doi: 10.1371/journal.pmen.0000573 (PMC12974845; doi:10.1371/journal.pmen.0000573)
Supplement: S1 Data — (XLSX) [file pmen.0000573.s001.xlsx]

## Sheet: Sheet1
Serial no	Age	Sex	Marital status	Education level	Employment status	Health Insurance status	Distance from home to the Hospital in Km	Type of Severe Mental Illness	Duration since the participant was diagnosed with SMI in years	Duration the participant has been on medications in years	Group of medication the participant has been using	Systolic blood pressure in mmHg	Diastolic blood pressure in mmHg	Weight of the patient in Kg	Height of the participant in M	BMI= (Kg/M2)	Waist circumference in CM	Fasting blood glucose in mmol/l	HDL- cholesterol level in mmol/l	Triglycerides level in mmol/l	Metabolic syndrome
1	39	female	divorced	secondary level	unemployed	No	15	Schizophrenia	3	1	Combination of groups	130	85	81	1.68		92	4	2.19	1.47	Present
2	20	female	Single	college	unemployed	Yes	40	Major depressive disorder	2	1	Antidepressants	117	67	62	1.56		86	4.1	1.01	1.16	Absent
3	46	female	divorced	no formal education	not able to perform both self and formal activities	No	14	Schizophrenia	3	3	antipsychotics	152	103	120	1.68		112	4.8	0.7	3.5	Present
4	66	Male	Married	secondary level	employed	No	300	Schizophrenia	2	1	antipsychotics	114	86	77	1.74		97	4	0.93	1.11	Absent
5	34	female	divorced	college	employed	Yes	60	Major depressive disorder	8	3	Combination of groups	135	89	78	1.56		89	5.6	79	1.37	Present
6	29	female	Married	Primary level	unemployed	Yes	18	Bipolar disorder	3	1	Combination of groups	104	69	76	1.5		100	4.3	1.09	1.89	Present
7	50	female	Married	Primary level	employed	No	2	Schizophrenia	2	1	antipsychotics	129	86	84	1.53		98	4.1	1.35	1.98	Present
8	40	female	Married	College	employed	Yes	3	Bipolar disorder	10	8	antipsychotics	106	74	63	1.51		89	5.6	1.17	1.24	Absent
9	48	female	divorced	Primary level	unemployed	No	13	Schizophrenia	16	14	Combination of groups	139	95	75	1.65		91	4.2	1.33	1.38	Present
10	48	female	Married	college	employed	Yes	17	Major depressive disorder	2	1	Antidepressants	136	85	69	1.5		92	4.7	1.86	1.06	Present
11	23	Male	Single	Primary level	employed	No	15	Schizophrenia	2	1	Combination of groups	98	70	59	1.68		74	4.4	1.23	1.33	Absent
12	29	Male	Single	secondary level	unemployed	no	19	Schizophrenia	2	1	antipsychotics	107	80	51	1.6		66	5.3	1.32	1.22	Absent
13	35	Male	Married	Primary level	employed	yes	16	Bipolar disorder	2	1	Combination of groups	120	83	79	1.61		103	5.3	1.29	1.72	Present
14	29	female	Married	college	employed	Yes	14	Major depressive disorder	4	4	Combination of groups	110	92	90	1.54		110	4.6	0.63	3.4	Present
15	56	female	Married	Primary level	unemployed	Yes	200	Schizophrenia	2	1	antipsychotics	136	87	71	1.6		89	4.9	1.8	0.54	Present
16	19	Male	Single	secondary level	unemployed	No	5	Bipolar disorder	2	1	antipsychotics	98	66	51	1.67		70	5	0.92	1.26	absent
17	54	male	divorced	college	employed	Yes	19	Schizophrenia	2	1	antipsychotics	116	67	74	1.6		111	4.2	2.53	0.7	absent
18	35	Male	Married	college	employed	Yes	100	Schizophrenia	2	1	Combination of groups	137	96	101.3	1.76		117	4	1.29	2.7	Present
19	42	female	Single	secondary level	employed	Yes	16	Major depressive disorder	2	1	Antidepressants	154	116	71.7	1.5		92	5.1	1.2	0.57	Present
20	23	female	Single	Primary level	unemployed	No	13	Schizophrenia	3	1	Combination of groups	114	81	52	1.54		79	5.2	1.65	0.63	Absent
21	52	Male	Married	secondary level	employed	Yes	5	Major depressive disorder	12	10	Antidepressants	90	58	67	1.7		71	4.3	0.9	1.25	Absent
22	27	Male	Married	college	unemployed	Yes	12	Schizophrenia	3	3	Combination of groups	132	74	74.8	1.73		82	5	1.28	0.7	Absent
23	37	female	Married	college	employed	Yes	15	schizoaffective	11	11	Combination of groups	136	90	100.1	1.49		122	4.6	1.16	1.1	Present
24	37	Male	Married	college	employed	Yes	17	Schizophrenia	2	1	antipsychotics	113	79	68	1.6		82	4.5	1.02	0.85	absent
25	23	Male	Single	Primary level	unemployed	No	19	Schizophrenia	2	1	Combination of groups	107	72	65	1.7		84	5	0.83	1.47	absent
26	34	female	divorced	college	employed	Yes	23	Schizophrenia	8	3	antipsychotics	121	62	76	1.58		100	4	1.21	2.89	Present
27	53	female	divorced	Primary level	not able to perform both self and formal activities	Yes	32	Schizophrenia	3	3	Combination of groups	110	78	65	1.45		82	4.7	1.25	0.82	absent
28	30	Male	Single	Primary level	unemployed	No	27	Schizophrenia	3	3	Combination of groups	110	70	41	1.5		74	5	0.7	1.33	absent
29	34	Male	Married	college	employed	yes	24	Major depressive disorder	5	5	Combination of groups	135	88	91	1.9		96	5.1	1	1.46	Present
30	38	Male	Married	college	employed	Yes	21	Bipolar disorder	7	3	Combination of groups	118	86	70	1.64		103	5.2	1.46	2.47	Present
31	24	Male	Single	college	unemployed	No	27	Bipolar disorder	2	1	Combination of groups	132	84	61	1.63		75	5.4	1.51	0.6	absent
32	35	female	divorced	no formal education	not able to perform both self and formal activities	No	18	Schizophrenia	15	15	antipsychotics	110	70	53	1.4		90	5	1.11	1.39	Absent
33	21	Male	Single	college	unemployed	No	11	Bipolar disorder	2	12	antipsychotics	117	85	63	1.6		77	4	0.87	1.21	Absent
34	45	Male	divorced	secondary level	unemployed	No	8	Schizophrenia	22	22	antipsychotics	93	50	62	1.76		80	4	1.39	0.63	Absent
35	55	female	Married	no formal education	unemployed	No	14	Schizophrenia	4	4	antipsychotics	148	96	85	1.6		95	4	1.25	1.8	Present
36	35	Male	Married	college	employed	Yes	19	Schizophrenia	6	6	Combination of groups	118	82	74	1.68		94	4.5	0.69	1.09	Absent
37	25	Male	Single	secondary level	unemployed	No	13	schizophrenia	2	1	antipsychotics	114	69	68	1.7		103	4.6	0.89	3.12	Present
38	29	Male	Single	secondary level	unemployed	No	12	Bipolar disorder	2	1	Combination of groups	127	74	73	1.72		104	4.2	1.11	2.2	Present
39	23	Male	Single	Primary level	unemployed	no	20	Schizophrenia	4	4	Combination of groups	119	88	52	1.58		74	4	1.57	1.43	Absent
40	35	female	Married	Primary level	unemployed	No	8	Schizophrenia	2	1	antipsychotics	96	57	54	1.55		84	4.9	1.51	0.94	Absent
41	42	Male	divorced	Primary level	unemployed	No	60	Schizophrenia	5	5	Combination of groups	112	70	72	1.65		82	4.2	0.95	1.35	Absent
42	32	Male	Single	college	unemployed	no	15	Bipolar disorder	2	1	antipsychotics	135	86	89	1.76		104	4	1	1.45	Present
43	27	Male	Single	secondary level	unemployed	No	5	Schizophrenia	3	3	Combination of groups	112	77	58	1.7		72	4.6	1.81	1.68	Absent
44	29	Male	Single	secondary level	unemployed	No	2	Schizophrenia	7	7	antipsychotics	99	71	64	1.68		81	4	0.79	2.1	Absent
45	24	Male	Single	Primary level	unemployed	No	23	Schizophrenia	4	1	antipsychotics	94	60	57	1.6		84	4	0.71	0.75	Absent
46	32	Male	Married	no formal education	unemployed	No	32	Schizophrenia	2	2	antipsychotics	90	60	59	1.5		82	5.1	1.41	0.93	Absent
47	39	Male	Married	secondary level	unemployed	No	20	Schizophrenia	10	4	Combination of groups	105	70	58	1.63		84	5.4	1.18	0.86	Absent
48	21	Male	Single	secondary level	unemployed	No	16	Bipolar disorder	2	2	Combination of groups	113	70	62	1.74		82	5	1.11	1.12	Absent
49	26	Male	Married	Primary level	unemployed	No	12	Bipolar disorder	2	1	Combination of groups	103	75	70	1.7		83	4	0.86	1.52	Absent
50	39	Male	Married	secondary level	unemployed	No	14	Schizophrenia	16	16	Combination of groups	112	70	71	1.78		85	4.2	0.85	1.55	Absent
51	44	Male	Married	Primary level	unemployed	No	13	Schizophrenia	11	11	antipsychotics	137	86	68	1.6		89	4	1.37	0.64	Present
52	48	Male	Married	Primary level	unemployed	No	17	Schizophrenia	16	16	antipsychotics	102	70	65	1.7		104	4	0.79	2.99	Present
53	26	Male	Single	secondary level	unemployed	No	7	Schizophrenia	2	1	antipsychotics	122	68	69	1.72		80	4.5	1.24	1.48	Absent
54	24	Male	Married	Primary level	unemployed	No	12	Bipolar disorder	6	2	Combination of groups	133	82	62	1.74		82	5	1.46	1.54	Absent
55	29	Male	Single	secondary level	unemployed	No	10	schizoaffective	2	1	antipsychotics	106	68	57	1.8		73	4.5	1.11	0.49	Absent
56	40	Male	divorced	Primary level	unemployed	No	13	Schizophrenia	16	16	antipsychotics	101	67	74	1.7		90	4.2	0.75	2.26	Present
57	53	Male	divorced	Primary level	unemployed	No	41	Schizophrenia	17	17	antipsychotics	105	56	46	1.68		73	4.9	1.07	0.64	Absent
58	21	Male	Single	Primary level	unemployed	No	5	Bipolar disorder	2	1	Combination of groups	118	72	61	1.62		74	4	1.44	1.01	Absent
59	30	Male	Single	secondary level	unemployed	no	3	Schizophrenia	5	5	antipsychotics	83	64	52	1.7		82	4.1	0.79	1.06	Absent
60	29	female	Single	Primary level	not able to perform both self and formal activities	No	12	schizoaffective	5	5	antipsychotics	82	60	52	1.64		89	4.3	0.42	1.77	Present
61	39	Male	Married	college	unemployed	No	23	Schizophrenia	6	6	antipsychotics	138	98	94	1.68		112	4.2	1.11	1.36	Present
62	34	Male	Single	secondary level	unemployed	Yes	35	Schizophrenia	2	1	Combination of groups	134	84	57	1.6		79	4.9	1.37	0.91	Absent
63	54	female	divorced	Primary level	unemployed	No	23	Schizophrenia	34	34	antipsychotics	90	70	82	1.56		112	4	1.53	1.82	Present
64	28	female	divorced	Primary level	unemployed	No	21	schizoaffective	6	3	Combination of groups	140	86	76	1.62		92	4.1	1.1	1.59	Present
65	47	Male	divorced	Primary level	unemployed	No	34	Schizophrenia	15	12	antipsychotics	142	88	72	1.56		106	4.3	0.77	1.01	Present
66	41	Male	divorced	Primary level	unemployed	No	61	Schizophrenia	9	6	antipsychotics	136	87	68	1.46		104	4.6	1.7	1.17	Present
67	31	Male	Single	Primary level	unemployed	No	53	Major depressive disorder	2	1	Combination of groups	101	70	64	1.62		82	4.2	1.23	0.95	Absent
68	34	Male	Single	Primary level	unemployed	No	11	schizoaffective	3	3	Combination of groups	114	74	53	1.68		72	4.2	0.79	0.86	Absent
69	24	Male	Single	college	unemployed	no	13	Schizophrenia	5	4	Combination of groups	130	74	76	1.78		83	4.8	0.99	1.3	Absent
70	22	Male	Single	Primary level	unemployed	No	3	Schizophrenia	2	1	antipsychotics	102	65	59	1.8		78	4.7	1.1	0.68	Absent
71	72	Male	Married	Primary level	unemployed	No	31	Schizophrenia	47	2	antipsychotics	97	72	46	1.68		82	4.4	0.83	0.91	Absent
72	39	Male	Single	secondary level	employed	Yes	23	Schizophrenia	3	1	antipsychotics	121	82	80	1.76		90	4	1.17	1.23	Absent
73	22	Male	Single	secondary level	unemployed	No	38	Schizophrenia	2	1	antipsychotics	113	71	76	1.58		103	4.1	0.91	1.77	Present
74	32	Male	divorced	Primary level	unemployed	No	17	Bipolar disorder	2	1	Combination of groups	109	70	65	1.6		72	4	0.9	0.73	Absent
75	61	female	divorced	Primary level	unemployed	no	13	Schizophrenia	10	3	antipsychotics	102	80	43	1.54		82	4.1	0.67	1.07	Absent
76	32	female	divorced	Primary level	unemployed	No	19	Schizophrenia	8	6	antipsychotics	110	70	41	1.4		82	4	0.86	1.11	Absent
77	22	Male	Single	Primary level	unemployed	No	12	Bipolar disorder	2	1	Combination of groups	110	66	62	1.68		78	4	1.08	0.68	Absent
78	41	Male	Married	college	not able to perform both self and formal activities	no	16	Bipolar disorder	12	12	Combination of groups	109	86	73	1.72		93	5	0.66	1.24	Absent
79	50	Male	divorced	secondary level	unemployed	No	27	schizoaffective	3	3	antipsychotics	91	70	62	1.84		89	5	0.93	0.78	Absent
80	55	Male	divorced	Primary level	not able to perform both self and formal activities	No	14	Schizophrenia	22	20	antipsychotics	140	89	70	1.6		105	4.1	0.98	1.48	Present
81	19	Male	Single	no formal education	unemployed	No	12	Bipolar disorder	3	2	Combination of groups	110	70	56	1.6		72	4.1	1.37	0.83	Absent
82	27	female	Single	no formal education	not able to perform both self and formal activities	No	18	Schizophrenia	5	3	antipsychotics	135	89	70	1.5		90	4.3	1.21	1.12	Present
83	38	female	divorced	Primary level	unemployed	No	16	schizoaffective	13	12	antipsychotics	135	90	72	1.58		92	4.7	0.76	1.66	Present
84	25	Male	Single	no formal education	employed	No	3	Schizophrenia	3	2	anticonvulsants	154	82	73	1.72		77	4.1	1.81	0.63	Absent
85	25	Male	Single	Primary level	unemployed	No	15	Bipolar disorder	2	1	anticonvulsants	110	70	60	1.68		74	4.1	1.2	0.8	Absent
86	24	female	Single	Primary level	unemployed	No	12	Major depressive disorder	3	2	Combination of groups	110	70	72	1.5		104	4.1	1.08	1.23	Absent
87	28	Male	Single	Primary level	unemployed	No	21	Bipolar disorder	3	2	Combination of groups	110	80	66	1.7		72	4.1	0.92	1.31	Absent
88	24	female	divorced	Primary level	unemployed	No	38	Major depressive disorder	2	1	Antidepressants	120	70	68	1.5		89	4.7	1.75	0.8	Absent
89	23	Male	Single	Primary level	unemployed	No	13	Bipolar disorder	2	1	antipsychotics	110	70	60	1.64		82	4.2	1.37	1.36	Absent
90	28	female	divorced	no formal education	unemployed	No	17	Major depressive disorder	3	2	Combination of groups	136	87	74	1.6		105	5.1	1.71	1.02	Present
91	40	female	divorced	Primary level	unemployed	No	13	Schizophrenia	13	6	antipsychotics	139	87	70	1.65		107	4.2	0.76	1.48	Present
92	26	Male	Married	college	employed	No	16	Schizophrenia	2	2	antipsychotics	118	74	78	1.5		106	5.1	0.67	1.83	Present
93	29	Male	Single	no formal education	unemployed	No	15	Schizophrenia	6	2	Combination of groups	122	93	53	1.5		80	4.5	1.09	1.19	Absent
94	26	Male	Single	college	unemployed	Yes	16	schizoaffective	3	2	Combination of groups	128	80	62	1.73		69	4.6	1.65	0.89	Absent
95	30	female	Single	no formal education	unemployed	No	2	Schizophrenia	5	5	Combination of groups	133	96	61	1.52		90	4.3	1.74	1.21	Present
96	18	Male	Single	no formal education	not able to perform both self and formal activities	No	5	Bipolar disorder	3	3	antipsychotics	124	96	46	1.4		71	4.1	0.74	2.21	Absent
97	75	Male	Single	college	unemployed	Yes	6	Major depressive disorder	3	3	Antidepressants	78	60	75.7	1.53		104	4.2	1.37	1.76	Present
98	41	Male	Single	secondary level	not able to perform both self and formal activities	No	8	Schizophrenia	4	3	antipsychotics	119	80	96	1.67		103	4.5	0.8	1.86	Present
99	37	Male	Married	secondary level	unemployed	No	5	Schizophrenia	11	3	Combination of groups	110	90	83	1.69		104	4.9	1.13	1.24	Absent
100	54	Male	Single	college	unemployed	No	52	Schizophrenia	3	3	antipsychotics	97	75	66	1.64		86	4.6	1.23	1.79	Absent
101	40	female	Married	Primary level	unemployed	No	230	Schizophrenia	3	3	antipsychotics	106	82	84	1.6		106	5.6	1.04	1.76	Present
102	37	Male	Single	no formal education	unemployed	No	240	Schizophrenia	20	13	antipsychotics	146	97	86	1.74		98	5.4	1.08	2.71	Present
103	35	female	Married	secondary level	unemployed	No	40	Major depressive disorder	6	3	Antidepressants	101	77	69	1.57		91	5.1	2.34	1.77	Present
104	55	Male	divorced	Primary level	employed	No	5	Schizophrenia	16	16	Combination of groups	169	71	80	1.7		72	5	0.98	2.32	Present
105	37	Male	Married	college	employed	Yes	300	Bipolar disorder	3	1	Combination of groups	121	87	93	1.8		103	4.6	1.14	3.52	Present
106	24	Male	Single	secondary level	unemployed	No	280	Major depressive disorder	2	2	antipsychotics	113	87	67	1.68		85	4.1	0.87	0.44	Absent
107	46	female	divorced	Primary level	employed	No	15	Schizophrenia	31	21	antipsychotics	187	122	82	1.65		101	4.3	1.47	1	Present
108	24	Male	Single	secondary level	employed	No	3	Schizophrenia	3	2	antipsychotics	124	80	75	1.62		108	4.2	0.79	1.94	Present
109	62	female	Single	College	unemployed	No	3	Schizophrenia	3	3	anticonvulsants	112	56	42	1.57		61	4	1.78	1.56	Absent
110	35	Male	divorced	Primary level	unemployed	No	4	Schizophrenia	2	1	antipsychotics	100	84	68	1.23		92	4.4	1.32	1.01	Absent
111	23	Male	Single	Primary level	unemployed	No	12	Schizophrenia	2	2	Combination of groups	105	81	73	1.71		86	4.1	1.4	1.27	Absent
112	23	female	Single	Primary level	unemployed	No	36	Schizophrenia	6	3	Combination of groups	98	73	68	1.63		80	4.3	1.15	0.83	Absent
113	26	female	Single	secondary level	unemployed	no	11	schizoaffective	3	3	Combination of groups	85	66	55	1.5		84	4.6	1.4	1.04	Absent
114	41	Male	Single	Primary level	unemployed	No	3	Schizophrenia	3	2	Combination of groups	98	74	89	1.68		101	4.1	1.03	2.1	absent
115	56	Male	Single	Primary level	unemployed	Yes	9	Major depressive disorder	3	2	Combination of groups	115	93	77	1.67		101	4.2	1.01	1.04	absent
116	18	Male	Single	no formal education	unemployed	No	19	Schizophrenia	10	1	anticonvulsants	110	71	71	1.69		92	4	2.77	1.33	absent
117	42	Male	Married	Primary level	unemployed	no	3	Schizophrenia	4	3	Combination of groups	112	80	51	1.61		74	4.2	1.56	0.95	absent
118	38	female	Married	Primary level	unemployed	No	2	schizoaffective	3	2	Combination of groups	126	86	61	1.56		89	4.2	1.04	1.57	absent
119	29	female	Single	college	not able to perform both self and formal activities	Yes	10	Schizophrenia	5	5	Combination of groups	117	81	99	1.55		109	4.3	0.99	2.62	Present
120	18	female	Single	secondary level	unemployed	No	3	schizoaffective	2	2	antipsychotics	110	64	50	1.6		76	5	1.4	0.97	Absent
121	33	Male	Married	secondary level	unemployed	No	19	schizoaffective	2	1	antipsychotics	118	73	90	1.7		110	4.5	0.82	2.62	Present
122	70	Male	Married	no formal education	unemployed	No	19	Schizophrenia	2	2	antipsychotics	134	78	65	1.5		94	4.2	1.33	1.39	Absent
123	18	female	Single	secondary level	unemployed	No	12	Schizophrenia	5	3	antipsychotics	117	85	43	1.43		68	4	1.69	0.78	Absent
124	38	Male	Single	secondary level	not able to perform both self and formal activities	No	13	Schizophrenia	5	5	Combination of groups	106	76	58	1.65		82	4.5	1.38	0.78	absent
125	38	Male	Married	college	employed	Yes	111	Major depressive disorder	3	2	Antidepressants	119	80	70	1.6		103	5.1	0.88	2.7	Present
126	45	Male	Single	secondary level	unemployed	No	11	Schizophrenia	15	12	antipsychotics	114	88	68	1.66		90	4	1.18	0.85	absent
127	26	Male	Single	Primary level	unemployed	No	112	Schizophrenia	5	3	antipsychotics	119	82	82	1.7		110	4.2	1.01	1.13	absent
128	46	female	Married	Primary level	unemployed	Yes	6	Schizophrenia	12	10	Combination of groups	100	68	70	1.69		93	4	1.4	0.97	absent
129	44	Male	Married	college	employed	yes	120	Schizophrenia	13	12	antipsychotics	114	90	76	1.58		108	5.2	0.92	2.57	Present
130	50	female	Single	Primary level	unemployed	No	3	Schizophrenia	5	5	Combination of groups	136	86	87	1.51		126	5	1.02	1.26	Present
131	38	Male	Single	Primary level	unemployed	No	2	Bipolar disorder	8	6	Combination of groups	105	87	64	1.65		74	5.1	1.03	1.14	absent
132	61	female	Married	secondary level	unemployed	Yes	120	Major depressive disorder	9	9	Combination of groups	98	69	86	1.75		96	5	1.41	1.76	absent
133	36	Male	Married	college	employed	Yes	112	Schizophrenia	4	3	antipsychotics	136	86	76	1.62		90	5.1	0.92	3.48	Present
134	69	female	divorced	Primary level	unemployed	Yes	19	Schizophrenia	12	6	antipsychotics	146	88	77	1.5		115	5	1.26	1.62	Present
135	34	Male	Single	college	employed	No	13	Major depressive disorder	2	1	Combination of groups	114	66	67	1.67		79	5	1.91	0.91	Absent
136	31	female	Married	secondary level	employed	Yes	112	Schizophrenia	8	4	antipsychotics	110	84	97	1.68		113	4.3	1.69	0.8	Absent
137	23	female	Single	secondary level	unemployed	No	18	Schizophrenia	2	1	antipsychotics	115	85	70	1.6		88	4	1.03	1.5	Absent
138	60	Male	Married	college	employed	Yes	4	Major depressive disorder	2	1	Combination of groups	151	98	76	1.7		103	4.6	2.55	1.9	Absent
139	43	Male	Single	no formal education	unemployed	No	3	Bipolar disorder	2	1	Combination of groups	110	76	58	1.65		83	5	1.07	2.55	Absent
140	79	female	Single	Primary level	unemployed	Yes	12	Schizophrenia	8	7	antipsychotics	157	86	66	1.5		89	4.1	1.33	0.97	Present
141	46	female	divorced	college	employed	Yes	17	Schizophrenia	12	9	Combination of groups	109	82	86	1.6		131	4	1.46	0.81	Absent
142	56	female	divorced	college	unemployed	No	16	Schizophrenia	6	6	antipsychotics	102	75	76	1.58		105	4.3	1.12	2.63	Present
143	48	female	Single	Primary level	unemployed	no	15	Schizophrenia	3	1	Combination of groups	140	85	88	1.57		108	4	0.83	1.72	Present
144	48	Male	Single	Primary level	unemployed	No	18	Bipolar disorder	3	2	Combination of groups	171	110	68	1.68		84	5.1	0.87	1.92	Absent
145	47	Male	Single	no formal education	not able to perform both self and formal activities	No	5	Schizophrenia	20	20	Combination of groups	135	90	95	1.6		123	4.9	1.21	0.97	Present
146	36	Male	Single	college	employed	Yes	10	Schizophrenia	20	15	antipsychotics	117	79	62	1.64		87	4.8	0.91	1.82	Absent
147	40	Male	Single	Primary level	unemployed	No	5	Schizophrenia	2	1	antipsychotics	101	71	55.5	1.73		83	4.1	1.09	1.31	Absent
148	32	female	Married	Primary level	unemployed	No	32	Schizophrenia	3	1	Combination of groups	117	81	79	1.4		104	4	1.03	2.57	Present
149	70	female	Married	Primary level	unemployed	Yes	114	schizoaffective	3	2	Combination of groups	180	102	82	1.5		123	5	0.45	2.7	Present
150	24	female	Married	college	employed	Yes	12	Major depressive disorder	5	3	Antidepressants	110	67	62	1.62		72	4.6	2.98	0.23	Absent
151	43	female	Married	college	employed	Yes	15	Schizophrenia	7	5	Combination of groups	118	94	95	1.6		95	4.9	1.71	0.76	Absent
152	48	Male	Married	college	employed	Yes	121	Major depressive disorder	5	4	Antidepressants	122	91	75	1.69		98	4.4	0.96	2.02	Absent
153	72	female	Married	college	employed	yes	17	Major depressive disorder	6	4	antipsychotics	163	85	74.7	1.4		95	4.6	1.23	1.59	Present
154	28	female	Married	secondary level	employed	Yes	4	Bipolar disorder	6	6	Combination of groups	98	74	62.9	1.61		83	4.2	1.95	0.91	Absent
155	83	Male	Married	Primary level	unemployed	Yes	6	schizoaffective	2	1	antipsychotics	77	51	47	1.58		100	4	1.65	0.76	Absent
156	32	Male	Married	college	unemployed	no	80	Bipolar disorder	2	1	Combination of groups	107	73	107	1.69		111	4.1	0.86	1.65	Absent
157	57	female	Married	Primary level	unemployed	No	43	Schizophrenia	15	16	Combination of groups	110	70	68	1.62		81	4.2	1.4	1.57	Absent
158	60	Male	Married	secondary level	unemployed	No	23	Major depressive disorder	4	1	Combination of groups	106	83	85	1.72		105	4.1	1.05	1.71	Absent
159	60	Male	Married	secondary level	employed	No	12	Schizophrenia	2	2	antipsychotics	144	90	82	1.67		104	4.2	1.3	1.14	Present
160	57	female	Married	Primary level	unemployed	no	567	Schizophrenia	12	8	Combination of groups	113	88	97	1.5		121	4.1	1.27	1.09	Absent
161	48	female	Single	Primary level	unemployed	No	673	Schizophrenia	5	2	antipsychotics	126	89	81	1.5		102	4	1.01	2.25	Absent
162	53	Male	Married	Primary level	unemployed	No	4	Schizophrenia	12	7	antipsychotics	125	70	97	1.69		120	5	1.31	0.64	Absent
163	18	Male	Single	Primary level	unemployed	No	2	Major depressive disorder	3	2	Combination of groups	110	65	45	1.4		50	4.2	1.72	1.16	Absent
164	23	Male	Married	secondary level	unemployed	no	80	Major depressive disorder	3	3	Antidepressants	114	70	70	1.71		74	4	1.48	0.66	Absent
165	39	female	divorced	secondary level	unemployed	No	18	Schizophrenia	8	7	antipsychotics	162	124	105	1.67		116	4.1	1.14	1.55	Present
166	21	Male	Single	college	unemployed	No	20	Bipolar disorder	2	1	Combination of groups	94	54	76	1.7		68	4.3	1.28	0.82	Absent
167	41	female	Married	college	employed	Yes	271	Bipolar disorder	10	6	Combination of groups	105	72	83	1.57		104	4.1	0.95	2.22	Absent
168	54	female	Married	secondary level	employed	No	4	Major depressive disorder	3	2	Combination of groups	136	98	96	1.58		100	4	1.12	3.72	Present
169	90	female	Married	no formal education	unemployed	No	12	Schizophrenia	27	9	antipsychotics	117	74	74	1.54		85	4.3	1.39	1.23	Absent
170	18	Male	Single	secondary level	unemployed	Yes	562	Schizophrenia	2	1	Combination of groups	112	68	38	1.52		59	4	1.25	0.92	Absent
171	65	female	Married	Primary level	unemployed	No	54	Schizophrenia	7	1	antipsychotics	135	92	74	1.62		90	4.7	0.62	1.55	Present
172	48	female	divorced	college	employed	No	19	Schizophrenia	21	2	antipsychotics	98	78	81	1.6		98	4.3	0.8	2.56	Present
173	36	Male	Single	college	employed	No	50	Bipolar disorder	9	9	Combination of groups	127	83	74	1.6		86	4.8	1.41	0.86	Absent
174	39	male	Married	college	employed	Yes	372	Major depressive disorder	2	1	Combination of groups	126	80	74	1.6		104	4.9	0.75	4.08	Present
175	25	female	Single	Primary level	employed	No	3	Schizophrenia	5	4	Combination of groups	117	62	64	1.64		81	4	1.59	0.53	Absent
176	31	female	Married	college	employed	Yes	511	Major depressive disorder	3	3	Combination of groups	116	87	69	1.56		90	4	0.89	1.09	Absent
177	37	female	Married	college	employed	Yes	6	Schizophrenia	7	3	Combination of groups	110	76	85	1.52		97	4.6	2.08	0.85	Absent
178	26	Male	Married	secondary level	unemployed	No	4	schizoaffective	3	1	Combination of groups	137	83	75	1.65		86	4.1	1.15	1.03	Absent
179	32	Male	Married	secondary level	not able to perform both self and formal activities	no	72	Schizophrenia	17	8	antipsychotics	119	89	93	1.75		102	4	0.67	2.56	Present
180	31	female	Single	college	employed	No	300	Major depressive disorder	2	2	Combination of groups	111	73	82	1.54		96	4.1	0.97	1.33	Absent
181	37	female	Single	Primary level	unemployed	No	2	Schizophrenia	5	3	antipsychotics	113	86	76	1.55		92	4.2	0.99	0.99	Absent
182	54	female	Married	Primary level	unemployed	No	23	Major depressive disorder	2	1	Antidepressants	126	96	79	1.54		110	4.6	1.14	2.3	Absent
183	31	Male	Single	college	unemployed	No	8	Schizophrenia	3	1	antipsychotics	128	78	76	1.8		89	4.2	0.98	2.92	Present
184	32	Male	Single	secondary level	unemployed	No	68	Schizophrenia	11	11	antipsychotics	138	89	88	1.62		108	4.6	0.95	1.65	Present
185	22	Male	Single	college	unemployed	No	65	Schizophrenia	2	1	antipsychotics	129	78	78	1.79		88	4	1.25	1.21	Absent
186	44	female	Single	secondary level	unemployed	No	15	Schizophrenia	2	1	antipsychotics	131	82	66	1.63		86	4.3	1.54	0.88	Absent
187	32	Male	Married	college	employed	Yes	75	schizoaffective	2	1	Combination of groups	116	88	70	1.69		80	4.1	0.76	1.24	Absent
188	22	Male	Single	secondary level	unemployed	No	380	schizoaffective	1	1	Combination of groups	141	86	74	1.63		91	4.6	0.64	3.39	Present
189	63	female	Married	Primary level	unemployed	No	5	Major depressive disorder	15	14	Antidepressants	136	86	79	1.6		90	4.3	1.7	1.18	Present
190	40	female	divorced	Primary level	unemployed	No	12	Schizophrenia	2	1	Combination of groups	135	98	89	1.57		100	4.7	1.23	2.16	Present
191	40	Male	Single	Primary level	not able to perform both self and formal activities	No	276	Schizophrenia	12	1	Combination of groups	135	86	69	1.6		80	4	0.83	2.56	Present
192	34	Male	Single	secondary level	unemployed	No	9	Schizophrenia	2	2	antipsychotics	118	72	52	1.53		82	4.3	1.58	0.81	Absent
193	28	female	Single	Primary level	employed	No	4	Schizophrenia	3	1	antipsychotics	102	74	90	1.59		100	4.6	0.87	2.11	Absent
194	31	female	Single	secondary level	unemployed	No	27	Schizophrenia	2	1	Combination of groups	125	87	75	1.64		94	4.1	1.02	3.32	Present
195	39	female	Married	Primary level	unemployed	No	32	Schizophrenia	8	7	Combination of groups	137	96	78	1.55		75	4.2	0.6	3.98	Present
196	35	Male	Single	Primary level	unemployed	No	5	Schizophrenia	5	4	antipsychotics	121	72	67	1.5		86	4.5	1.76	0.83	Absent
197	52	female	Married	Primary level	unemployed	Yes	16	Schizophrenia	3	2	Combination of groups	122	94	74	1.46		103	4.3	1.03	1.96	Absent
198	29	female	Married	secondary level	employed	Yes	4	Schizophrenia	3	3	antipsychotics	114	81	72	1.64		93	4.1	1.59	0.69	Absent
199	33	Male	Single	college	unemployed	No	15	Schizophrenia	6	4	antipsychotics	116	73	69	1.65		73	4.8	0.89	1.36	Absent
200	36	female	Married	secondary level	unemployed	No	10	Schizophrenia	4	2	antipsychotics	118	90	67	1.66		78	4.7	1.25	0.97	Absent
201	29	female	Single	Primary level	unemployed	No	5	schizoaffective	3	2	Combination of groups	119	94	62	1.49		73	4.1	1.33	1.82	Absent
202	28	Male	Single	Primary level	unemployed	No	11	Schizophrenia	4	3	antipsychotics	121	80	64	1.6		87	4.2	1.18	1.25	Absent
203	38	female	Married	college	unemployed	Yes	33	Major depressive disorder	4	4	Combination of groups	134	84	94	1.4		115	4.5	0.62	2.67	Present
204	27	Male	Single	secondary level	unemployed	No	27	Schizophrenia	3	2	antipsychotics	123	81	67	1.65		83	4.1	1.62	0.54	Absent
205	48	Male	Married	Primary level	unemployed	No	15	Schizophrenia	18	18	antipsychotics	228	131	92	1.72		106	4.3	1.01	1.67	Present
206	29	female	Single	secondary level	unemployed	No	37	Bipolar disorder	12	12	antipsychotics	110	78	78	1.7		96	4.1	1.41	0.68	Absent
207	39	female	divorced	College	employed	Yes	18	Schizophrenia	2	1	antipsychotics	126	86	65	1.41		82	4.6	2.4	0.62	Absent
208	35	female	Single	Primary level	not able to perform both self and formal activities	No	19	Schizophrenia	5	5	Combination of groups	131	93	91	1.7		94	4.3	1.27	1.28	Present
209	20	Male	Single	secondary level	unemployed	No	13	Schizophrenia	2	1	antipsychotics	101	63	76	1.6		104	4.7	1.02	2.75	Present
210	22	Male	Single	Primary level	unemployed	no	5	Bipolar disorder	2	1	antipsychotics	135	87	66	1.64		87	4.6	1.16	1.76	Absent
211	26	female	Married	Primary level	unemployed	No	8	Schizophrenia	4	4	antipsychotics	91	66	69	1.57		77	4.2	1.01	0.8	Absent
212	26	Male	Married	secondary level	employed	No	67	Schizophrenia	6	6	antipsychotics	118	80	54	1.7		86	4	1.03	0.86	Absent
213	59	Male	Married	Primary level	unemployed	Yes	53	Schizophrenia	10	10	antipsychotics	146	92	81	1.68		104	4.3	1.32	0.88	Present
214	57	female	Married	college	employed	Yes	37	schizoaffective	31	31	antipsychotics	158	92	77	1.5		97	4	1.4	1.35	Present
215	31	Male	Single	college	unemployed	No	5	Schizophrenia	15	13	antipsychotics	123	75	86	1.73		98	4.3	0.71	3.67	Present
216	35	female	Single	college	unemployed	No	32	Bipolar disorder	15	12	Combination of groups	110	68	74	1.55		93	4.7	1.35	0.75	absent
217	51	Male	Married	Primary level	unemployed	No	71	Schizophrenia	34	34	antipsychotics	169	90	71	1.81		90	4.2	1.05	0.54	absent
218	46	Male	Married	Primary level	unemployed	no	2	Schizophrenia	23	23	antipsychotics	152	92	83	1.63		105	4.6	1.4	1.03	Present
219	25	Male	Single	secondary level	unemployed	No	40	Schizophrenia	2	1	antipsychotics	118	77	74	1.75		80	4.6	1.05	1.76	absent
220	40	Male	Married	college	unemployed	Yes	300	Schizophrenia	2	1	Combination of groups	126	85	64	1.67		84	4.2	1.07	2.07	Absent
221	53	Male	Married	college	employed	Yes	52	Schizophrenia	18	17	antipsychotics	155	98	138	1.84		129	4.3	0.79	4.48	Present
222	19	Male	Single	secondary level	unemployed	No	4	Schizophrenia	2	1	antipsychotics	107	74	72	1.63		104	4.4	0.94	3.32	Present
223	70	female	Married	secondary level	unemployed	Yes	20	Bipolar disorder	14	14	antipsychotics	166	90	82	1.5		119	4.3	1.8	0.82	Present
224	54	Male	Married	Primary level	unemployed	No	10	Schizophrenia	2	1	antipsychotics	104	72	55	1.68		88	4.7	1.41	1.52	Absent
225	34	Male	Single	secondary level	unemployed	No	8	Schizophrenia	2	1	antipsychotics	115	79	76	1.6		75	4.6	0.83	5.47	Present
226	39	Male	Married	Primary level	unemployed	No	5	Schizophrenia	21	21	antipsychotics	158	86	90	1.59		105	4.7	1.29	1.89	Present
227	36	female	Married	secondary level	employed	No	37	Major depressive disorder	2	1	Antidepressants	130	77	63	1.65		84	4.9	1.33	0.84	absent
228	46	female	Married	Primary level	employed	Yes	362	Schizophrenia	15	8	Combination of groups	95	67	99	1.67		122	4.2	1.16	1.37	absent
229	42	Male	divorced	no formal education	unemployed	No	272	schizoaffective	3	1	antipsychotics	129	72	74	1.64		77	4	1.23	1.25	absent
230	48	Male	Married	college	employed	yes	368	Schizophrenia	6	5	antipsychotics	102	76	75	1.6		89	4.7	1.89	0.82	absent
231	21	Male	Single	college	unemployed	Yes	223	Bipolar disorder	2	1	Combination of groups	106	71	81	1.72		87	4.4	0.7	0.82	absent
232	58	female	Married	Primary level	unemployed	No	13	Schizophrenia	11	7	antipsychotics	194	111	69	1.5		100	4	1.61	1.27	Present
233	60	female	Married	Primary level	employed	No	279	Schizophrenia	32	9	antipsychotics	146	71	46	1.4		90	4.2	0.83	2.49	Present
234	28	female	Married	college	unemployed	no	384	schizoaffective	7	6	Combination of groups	112	82	96	1.57		115	4.1	1.07	0.99	Absent
235	30	Male	Single	secondary level	unemployed	No	43	Bipolar disorder	4	3	Mood stabilizers	116	86	66	1.77		89	4	2.34	0.82	Absent
236	38	female	Single	Primary level	employed	Yes	34	Schizophrenia	3	1	antipsychotics	101	76	53	1.52		75	4.1	1.17	1.01	Absent
237	55	Male	Married	secondary level	employed	Yes	28	Schizophrenia	15	1	antipsychotics	120	79	71	1.72		91	4.2	0.9	1.94	Absent
238	30	female	Married	Primary level	unemployed	no	3	Schizophrenia	4	4	antipsychotics	106	68	53	1.58		74	4.3	1.28	1.22	Absent
239	18	Male	Single	Primary level	unemployed	No	3	Schizophrenia	2	1	antipsychotics	121	66	69	1.71		77	4.2	0.97	1.66	Absent
240	24	Male	Single	secondary level	unemployed	No	3	Schizophrenia	2	2	antipsychotics	110	69	63	1.68		81	4	1.2	1.83	Absent
241	59	Male	Married	college	unemployed	Yes	982	Bipolar disorder	30	8	antipsychotics	140	87	77	1.72		99	4	1.5	0.8	Absent
242	57	female	Married	Primary level	unemployed	No	1	Major depressive disorder	30	30	Combination of groups	174	122	81	1.6		92	4.3	1.36	0.91	Present
243	33	Male	Single	college	unemployed	No	2	Major depressive disorder	6	4	Combination of groups	119	77	64	1.64		93	4.1	1.84	1.4	Absent
244	32	Male	Single	secondary level	unemployed	no	5	Schizophrenia	2	2	antipsychotics	150	105	59	1.6		80	4	0.9	3.24	Present
245	46	Male	Single	secondary level	unemployed	No	7	Schizophrenia	21	21	antipsychotics	128	94	65	1.7		77	4.9	1.6	0.9	Absent
246	30	Male	Married	college	employed	Yes	49	schizoaffective	2	1	anticonvulsants	118	76	77	1.62		93	4.1	1.11	1.39	Absent
247	29	female	Single	college	unemployed	No	2	Major depressive disorder	2	2	Antidepressants	114	93	86	1.56		94	4.3	1.1	1.76	Absent
248	56	female	Married	Primary level	unemployed	Yes	7	Schizophrenia	2	1	Combination of groups	138	102	83	1.5		109	4.1	1.25	2.83	Present
249	64	female	Married	Primary level	unemployed	No	8	schizoaffective	3	3	Mood stabilizers	153	98	74	1.55		106	4	1.05	1.26	Present
250	37	female	Married	Primary level	unemployed	no	130	Schizophrenia	3	1	antipsychotics	112	72	82	1.76		86	4.6	1.14	0.68	Absent
251	56	female	Married	Primary level	unemployed	Yes	140	Schizophrenia	14	14	antipsychotics	105	78	66	1.52		99	4.3	1.15	1.78	Absent
252	65	female	Married	Primary level	unemployed	Yes	2	Schizophrenia	30	30	Antidepressants	102	69	79	1.6		113	4.9	0.85	0.92	Absent
253	40	Male	Married	college	employed	Yes	12	Schizophrenia	15	15	antipsychotics	132	99	64	1.61		86	4.6	1.5	0.92	Absent
254	38	Male	Single	secondary level	unemployed	no	7	Schizophrenia	28	8	antipsychotics	118	82	66	1.65		87	4.6	1.09	0.78	Absent
255	35	Male	Married	secondary level	unemployed	no	39	Schizophrenia	2	1	antipsychotics	126	68	51	1.7		79	4.8	1.58	2.26	Absent
256	32	Male	Single	no formal education	unemployed	no	10	Schizophrenia	3	2	antipsychotics	108	70	62	1.6		69	4.6	1.03	2.03	Absent
257	22	Male	Single	secondary level	unemployed	no	2	Bipolar disorder	3	2	Combination of groups	144	92	63	1.71		85	4.1	2.17	0.5	Absent
258	27	female	Single	college	unemployed	No	5	Schizophrenia	8	7	Combination of groups	110	80	81	1.66		89	4.7	1.59	1.24	Absent
259	57	Male	Married	college	employed	Yes	35	schizoaffective	35	3	Combination of groups	150	103	96	1.75		114	4.3	0.68	2.14	Present
260	45	Male	Married	secondary level	employed	No	3	Major depressive disorder	23	20	Combination of groups	133	95	83	1.75		105	4.6	1.21	1.28	Present
261	30	Male	Married	secondary level	unemployed	no	3	Bipolar disorder	2	2	Mood stabilizers	120	75	61	1.65		84	4.2	0.93	1.22	Absent
262	24	Male	Single	secondary level	unemployed	No	11	Schizophrenia	2	2	antipsychotics	125	67	80	1.76		84	4	1.34	1.07	Absent
263	74	female	Married	Primary level	unemployed	Yes	2	schizoaffective	4	3	Combination of groups	99	66	52	1.65		77	4.1	1.27	1.68	Absent
264	35	female	Single	college	employed	Yes	7	Bipolar disorder	3	3	Combination of groups	110	68	62	1.6		81	4.2	1.28	0.82	Absent
265	66	Male	divorced	secondary level	unemployed	Yes	6	schizoaffective	37	18	antipsychotics	131	80	60	1.69		90	4.1	1.3	0.93	Absent
266	65	Male	Married	Primary level	unemployed	Yes	5	schizophrenia	5	4	Combination of groups	156	112	56	1.56		82	4.3	1.04	2.88	Present
267	20	female	Single	Primary level	unemployed	No	7	Major depressive disorder	2	1	Antidepressants	104	78	53	1.59		83	4.1	1.22	0.97	Absent
268	53	Male	Married	Primary level	unemployed	No	3	Schizophrenia	4	4	antipsychotics	126	87	61	1.64		83	4	1.57	0.63	Absent
269	40	Male	Married	college	employed	Yes	236	Schizophrenia	8	8	antipsychotics	110	80	81	1.67		93	4.6	1.4	0.91	Absent
270	34	female	Married	Primary level	unemployed	No	2	Schizophrenia	3	2	antipsychotics	102	80	63	1.62		80	4.3	1.63	0.5	Absent
271	40	Male	Married	college	employed	No	14	Major depressive disorder	2	1	Antidepressants	144	82	71	1.6		85	4.6	0.75	2.68	Present
272	31	female	Married	secondary level	unemployed	No	15	Bipolar disorder	2	1	Combination of groups	108	78	75	1.58		85	4	0.92	0.86	Absent
273	24	Male	Single	college	unemployed	No	1	schizophrenia	2	1	antipsychotics	116	90	72	1.7		82	4.3	1.56	0.51	Absent
274	33	female	Married	secondary level	not able to perform both self and formal activities	No	2	Bipolar disorder	5	4	Mood stabilizers	113	82	61	1.6		67	4.2	1.32	1.63	Absent
275	36	female	Married	college	employed	Yes	6	Schizophrenia	13	10	antipsychotics	120	82	100	1.52		107	4.1	1.34	1.04	Absent
276	20	female	Single	secondary level	unemployed	No	34	Schizophrenia	2	1	antipsychotics	118	80	60	1.62		65	4	1.12	0.65	Absent
277	59	female	Married	Primary level	unemployed	No	1	Major depressive disorder	10	10	Antidepressants	128	79	53	1.5		67	4	1.36	0.96	Absent
278	30	Male	divorced	no formal education	unemployed	No	93	Schizophrenia	2	1	antipsychotics	120	98	61	1.75		70	4.3	1	0.84	Absent
279	27	Male	Single	secondary level	unemployed	No	12	Schizophrenia	4	4	antipsychotics	124	74	52	1.7		82	4.1	1.2	0.1	Absent
280	22	Male	Single	secondary level	employed	no	92	Schizophrenia	4	3	antipsychotics	116	92	51	1.64		53	4.5	1.29	0.99	Absent
281	36	Male	divorced	Primary level	unemployed	No	34	Schizophrenia	2	1	antipsychotics	103	78	66	1.7		80	4.3	1.5	1.13	Absent
282	52	female	Married	Primary level	unemployed	Yes	7	Major depressive disorder	2	2	Combination of groups	125	88	74	1.5		105	4.5	0.94	1.42	Absent
283	60	female	Married	Primary level	unemployed	Yes	341	Schizophrenia	4	4	Combination of groups	121	92	69	1.56		92	4	1.11	1.19	Absent
284	18	Male	Single	secondary level	unemployed	No	24	Schizophrenia	2	1	antipsychotics	123	82	71	1.75		80	4.7	1.14	1.11	Absent
285	28	female	Single	secondary level	unemployed	No	142	Schizophrenia	2	2	Combination of groups	100	74	73	1.56		97	4.6	1.55	2.22	Absent
286	54	female	Single	Primary level	unemployed	No	6	Schizophrenia	6	6	Combination of groups	117	93	65	1.67		85	4.1	1.12	0.92	Absent
287	18	Male	Single	Primary level	unemployed	No	3	Bipolar disorder	2	2	Mood stabilizers	130	88	92	1.91		92	4	1.5	1.98	Absent
288	82	Male	divorced	Primary level	unemployed	No	3	Bipolar disorder	2	2	Mood stabilizers	115	75	75	1.66		85	4.3	1.12	1.47	Absent
289	38	Male	Married	college	employed	Yes	5	Bipolar disorder	2	1	Combination of groups	119	83	84	1.78		97	4.1	1.73	1.31	Absent
290	49	Male	Single	secondary level	unemployed	no	8	Schizophrenia	2	2	Combination of groups	133	95	64	1.71		77	4.3	1.23	0.95	Absent
291	23	Male	Single	Primary level	unemployed	No	3	schizoaffective	2	2	Combination of groups	129	92	81	1.67		92	4.6	1.3	1.46	Absent
292	22	female	Single	secondary level	unemployed	No	20	Major depressive disorder	3	3	Combination of groups	100	75	63	1.64		75	4.2	0.75	2.25	Absent
293	32	female	Married	Primary level	unemployed	No	7	Schizophrenia	5	5	antipsychotics	89	54	58	1.6		79	4	1.94	1.34	Absent
294	53	Male	Married	college	employed	No	3	Bipolar disorder	2	1	Combination of groups	148	100	97	1.7		110	4.8	1	1.61	Present
295	28	female	Single	college	employed	Yes	14	Major depressive disorder	2	2	Combination of groups	114	76	85	1.7		85	4	0.84	1.12	Absent
296	45	female	Married	Primary level	unemployed	No	11	Major depressive disorder	13	12	Combination of groups	161	106	61	1.6		88	4.2	1.21	1.04	Present
297	33	female	Single	college	unemployed	No	150	schizoaffective	2	1	Combination of groups	121	83	62	1.7		74	4	1.59	0.79	Absent
298	46	Male	Married	secondary level	not able to perform both self and formal activities	No	20	Schizophrenia	2	1	Combination of groups	182	96	114	1.7		116	4.1	1.53	1.82	Present
299	34	female	Married	college	employed	Yes	5	Bipolar disorder	6	6	antipsychotics	122	88	97	1.62		113	4.2	1.27	1.49	Absent
300	35	Male	Married	secondary level	unemployed	No	4	Schizophrenia	3	3	antipsychotics	149	109	57	1.6		81	4.7	0.9	0.96	Absent
301	42	female	Married	Primary level	unemployed	No	3	Bipolar disorder	2	2	Mood stabilizers	144	79	80	1.58		93	4.3	1.53	0.64	Absent
302	63	female	Married	Primary level	unemployed	No	3	Schizophrenia	2	2	antipsychotics	107	64	52	1.66		70	4.1	0.97	0.73	Absent
303	29	Male	Single	Primary level	unemployed	No	3	Schizophrenia	2	2	antipsychotics	109	84	62	1.61		81	4.3	1.29	1.02	Absent
304	51	Male	divorced	secondary level	unemployed	No	11	schizoaffective	2	2	Combination of groups	154	109	78	1.75		91	4.1	1.51	0.77	Absent
305	20	Male	Single	secondary level	unemployed	No	12	Bipolar disorder	3	2	Mood stabilizers	98	74	79	1.5		103	4	1.76	1.23	Absent
